# Supplementary material for: Pneumatic computers for embedded control of microfluidics
Source: Sci Adv. 2023 Jun 2;9(22):eadg0201. doi: 10.1126/sciadv.adg0201 (PMC10413662; doi:10.1126/sciadv.adg0201)
Supplement: Supplementary file 2 — Movies S1 to S4 [file sciadv.adg0201_movies_s1_to_s4.zip]

Archive with 4 entries (4 files):
- adg0201_Movie_S1.mov
- adg0201_Movie_S2.mov
- adg0201_Movie_S3.mov
- adg0201_Movie_S4.mov
